# Supplementary material for: Biochars from Cotton Seed, Camelia Seed Shell, and Coffee Ground in Modification of Asphalt: Fundamental Properties, Rheological Performance, and Inhibition of VOC Emissions
Source: Materials (Basel). 2025 Mar 27;18(7):1504. doi: 10.3390/ma18071504 (PMC11989786; doi:10.3390/ma18071504)
Supplement: Supplementary file 1 [file materials-18-01504-s001.zip]

Archive with 1 entries (1 files):
- materials-3504303-supplementary.pdf
